# Supplementary material for: Glucose-dependent effect of insulin receptor isoforms on tamoxifen antitumor activity in estrogen receptor-positive breast cancer cells
Source: Front Endocrinol (Lausanne). 2023 Jun 9;14:1081831. doi: 10.3389/fendo.2023.1081831 (PMC10289407; doi:10.3389/fendo.2023.1081831)
Supplement: Supplementary file 4 [file Table_1.xlsx]

## Sheet: PAHS-012Z
GENE ID	GENE NAME	Effect
CRADD	Caspase And RIP Adaptor With Death Domain	Induction of apoptosi
FADD	FAS-Associated Death Domain Protein	Induction of apoptosi
TNF	Tumor Necrosis Factor	Induction of apoptosi
TNFRSF10B	TNF Receptor Superfamily Member 10b	Induction of apoptosi
ABL1	ABL Proto-Oncogene 1, Non-Receptor Tyrosine Kinas	Induction of apoptosi
CIDEA	Cell Death Inducing DFFA Like Effector A	Induction of apoptosi
CIDEB	Cell Death Inducing DFFA Like Effector B	Induction of apoptosi
TP53	Tumor Protein P53	Induction of apoptosi
TP73	Tumor Protein P73	Induction of apoptosi
CFLAR	CASP8 And FADD Like Apoptosis Regulator	Induction of apoptosi
DAPK1	Death Associated Protein Kinase 1	Induction of apoptosi
TNFRSF25	TNF Receptor Superfamily Member 25	Induction of apoptosi
BAD	BCL2 Associated Agonist Of Cell Death	Induction of apoptosi
BAK1	BCL2 Antagonist/Killer 1	Induction of apoptosi
BAX	BCL2 Associated X, Apoptosis Regulator	Induction of apoptosi
BCL10	BCL10 Immune Signaling Adaptor	Induction of apoptosi
BCL2L11	BCL2 Like 11	Induction of apoptosi
BID	BH3 Interacting Domain Death Agonist	Induction of apoptosi
BIK	BCL2 Interacting Killer	Induction of apoptosi
BNIP3	BCL2 Interacting Protein 3	Induction of apoptosi
BNIP3L	BCL2 Interacting Protein 3 Like	Induction of apoptosi
CASP1	Caspase 1	Induction of apoptosi
CASP10	Caspase 10	Induction of apoptosi
CASP14	Caspase 14	Induction of apoptosi
CASP2	Caspase 2	Induction of apoptosi
CASP3	Caspase 3	Induction of apoptosi
CASP4	Caspase 4	Induction of apoptosi
CASP6	Caspase 6	Induction of apoptosi
CASP8	Caspase 8	Induction of apoptosi
CD27	CD27 Molecule	Induction of apoptosi
CD70	CD70 Molecule	Induction of apoptosi
CYCS	Cytochrome C, Somatic	Induction of apoptosi
DFFA	DNA Fragmentation Factor Subunit Alpha	Induction of apoptosi
DIABLO	Diablo IAP-Binding Mitochondrial Protein	Induction of apoptosi
FAS	Fas Cell Surface Death Receptor	Induction of apoptosi
FASLG	Fas Ligand	Induction of apoptosi
GADD45A	Growth Arrest And DNA Damage Inducible Alpha	Induction of apoptosi
HRK	Harakiri, BCL2 Interacting Protein	Induction of apoptosi
LTA	Lymphotoxin Alpha	Induction of apoptosi
NOD1	Nucleotide Binding Oligomerization Domain Containing 1	Induction of apoptosi
PYCARD	PYD And CARD Domain Containing	Induction of apoptosi
TNFRSF10A	TNF Receptor Superfamily Member 10a	Induction of apoptosi
TNFRSF9	TNF Receptor Superfamily Member 9	Induction of apoptosi
TNFSF10	TNF Superfamily Member 10	Induction of apoptosi
TNFSF8	TNF Superfamily Member 8	Induction of apoptosi
TP53BP2	Tumor Protein P53 Binding Protein 2	Induction of apoptosi
TRADD	TNFRSF1A Associated Via Death Domain	Induction of apoptosi
TRAF3	TNF Receptor Associated Factor 3	Induction of apoptosi
AKT1	AKT Serine/Threonine Kinase 1	Anti-apoptotic
BAG1	BAG Cochaperone 1	Anti-apoptotic
BAG3	BAG Cochaperone 3	Anti-apoptotic
BCL2	BCL2 Apoptosis Regulator	Anti-apoptotic
BCL2A1	BCL2 Related Protein A1	Anti-apoptotic
BCL2L1	BCL2 Like 1	Anti-apoptotic
BCL2L10	BCL2 Like 10	Anti-apoptotic
BCL2L2	BCL2 Like 2	Anti-apoptotic
BFAR	Bifunctional Apoptosis Regulator	Anti-apoptotic
BIRC3	Baculoviral IAP Repeat Containing 3	Anti-apoptotic
BIRC5	Baculoviral IAP Repeat Containing 5	Anti-apoptotic
BIRC6	Baculoviral IAP Repeat Containing 6	Anti-apoptotic
BNIP2	BCL2 Interacting Protein 2	Anti-apoptotic
BRAF	B-Raf Proto-Oncogene, Serine/Threonine Kinase	Anti-apoptotic
CD40LG	CD40 Ligand	Anti-apoptotic
IGF1R	Insulin Like Growth Factor 1 Receptor	Anti-apoptotic
IL10	Interleukin 10	Anti-apoptotic
MCL1	MCL1 Apoptosis Regulator, BCL2 Family Member	Anti-apoptotic
NAIP	NLR Family Apoptosis Inhibitory Protein	Anti-apoptotic
NFKB1	Nuclear Factor Kappa B Subunit 1	Anti-apoptotic
NOL3	Nucleolar Protein 3	Anti-apoptotic
RIPK2	Receptor Interacting Serine/Threonine Kinase 2	Anti-apoptotic
XIAP	X-Linked Inhibitor Of Apoptosis	Anti-apoptotic
BIRC2	Baculoviral IAP Repeat Containing 2	Anti-apoptotic
CD40	CD40 Molecule	Anti-apoptotic
LTBR	Lymphotoxin Beta Receptor	Anti-apoptotic
TRAF2	TNF Receptor Associated Factor 2	Anti-apoptotic
TNFRSF11B	TNF Receptor Superfamily Member 11b	Anti-apoptotic
TNFRSF1A	TNF Receptor Superfamily Member 1A	Anti-apoptotic
TNFRSF1B	TNF Receptor Superfamily Member 1B	Anti-apoptotic
TNFRSF21	TNF Receptor Superfamily Member 21	Anti-apoptotic
CASP5	Caspase 5	Anti-apoptotic
CASP7	Caspase 7	Anti-apoptotic
CASP9	Caspase 9	Anti-apoptotic
AIFM1	Apoptosis Inducing Factor Mitochondria Associated 1	Anti-apoptotic
APAF1	Apoptotic Peptidase Activating Factor 1	Anti-apoptotic
